# Supplementary material for: Broadening the Taxonomic Breadth of Organisms in the Bio-Inspired Design Process
Source: Biomimetics (Basel). 2023 Jan 23;8(1):48. doi: 10.3390/biomimetics8010048 (PMC9944075; doi:10.3390/biomimetics8010048)
Supplement: Supplementary file 1 [file biomimetics-08-00048-s001.zip]

Archive with 1 entries (1 files):
- biomimetics-2101198-supplementary.pdf
